# Supplementary material for: Potential Inhibitory Effect of LED-Sourced Red Light Therapy on Ocular Growth in Normal and Myopic Chicks
Source: Int J Mol Sci. 2026 Jun 16;27(12):5427. doi: 10.3390/ijms27125427 (PMC13300664; doi:10.3390/ijms27125427)
Supplement: Supplementary file 1 [file ijms-27-05427-s001.zip]

Archive with 1 entries (1 files):
- ijms-4327222-supplementary.pdf
